# Supplementary material for: Antipsychotic-induced extrapyramidal side effects: A systematic review and meta-analysis of observational studies
Source: PLoS One. 2021 Sep 10;16(9):e0257129. doi: 10.1371/journal.pone.0257129 (PMC8432767; doi:10.1371/journal.pone.0257129)
Supplement: S2 Table — The table presented the ways of data collection (study characteristics and outcome measures) in Microsoft excel format. (XLSX) [file pone.0257129.s002.xlsx]

## Sheet: EPS
author, year	Country	Design	Participant	Setting	sample size	event total (total)	type of medn	Dose	Duration	EPS
Araújo A. et al. 2016	Brazil	Observation, cross-sectional	schizophrenic, single SGA user	OPD	213	81			15months	81
							olanzapine			76
							risperidone			73
							quetiapine			26
							ziprasidone			23
							Clozapine			13
Desai N. et al.2017	India	cross-sectional	psychiatric patients	hospital	706	40				40
Dhavale H. et al .,2004	India	cross-sectional	psychiatric patients	hospital	71	68		2–13 mg/d haloperidol equavalent	2 months	68
Duangrithi D.et al.2016	Thailand	retrospective study	acute psychotic pts with Substance Use Disorder	drug addiction treatment center	153	12				12
Gebhardt S.et al. 2006	Germany	Retrospective, C-S	psychotic patients	rehabilitation center	93	37				37
Ghoreishizadeh M. and Deldoost F. 2008	Iran	cross-sectional	psychotic patients	hospital	100	28	risperidone	2mg/d	6wks	28
Luft B. and Berent E., 2009	UK	cross-sectional	patients taking depot antipsychotic	hospital	43	23				23
Mentzel L.,et al.,2017	India	Cross-sectional	Severe Mental Illness patient	hospital	191	35				35
Moreno-Calvete MC.;2013	Spain	cross-sectional	schizophrenic	hospital	28	6				6
Ojagbemi A.et al.,2018	South Africa & Nigeria	cross-sectional	schizophrenic	Hospital & community clinic	99	34	<=30mg of Flupenthixol decanoate		3 months	34
Taye H.et al.,2014	Ethiopia	cross-sectional	psychotic outpatients	hospital	377	212	>=400mg/d chlorpromazine equivalent			212

## Sheet: TD
author, year	Country	Design	Participant	Setting	sample size	events (total)	type of medn	Dose	Duration	TD
Desai N. et al.2017	India	cross-sectional	psychiatric patients	hospital	706	40				4
Gebhardt S.et al. 2006	Germany	Retrospective, C-S	psychotic patients	rehabilitation center	93	37				5
Loughlin M.et al.,2019	USA	retrospective observational cohort study	all antipsychotic users	Database	164417	1314				1315
Luft B. and Berent E., 2009	UK	cross-sectional	patients taking depot antipsychotic	hospital	43	23				10
Misdrahi D. et al.,2019	France	cohort	schizophrenic	hospital	674	56				56
Modestin J.et al., 2000	Switzerland	cross-sectional	All inpatients	Hospital inpatients	200					44
Moreno-Calvete MC.;2013	Spain	cross-sectional	schizophrenic	hospital	28	6				1
Taye H.et al.,2014	Ethiopia	cross-sectional	psychotic outpatients	hospital	377	212				45

## Sheet: AKATHISIA
author, year	Country	Design	Participant	Setting	sample size	events (total)	type of medn	Dose	Duration	Akathisia
Berardi D. et al.2000	Italy	cross-sectional	psychotic	Community mental HZ OPD	69	19	-	430mg.Eq.CPZ		19
Bobes J. et al. 2002	Spain	cross-sectional	schizophrenic	OPD	636		halo		4	234
							risp		weeks	126
							quet			17
							olan			73
Desai N. et al.2017	India	cross-sectional	psychiatric patients	hospital	706	40				6
Duangrithi D.et al.2016	Thailand	retrospective study	acute psychotic patients with Substance Use Disorder	drug addiction treatment center	153	12				89
Gebhardt S.et al. 2006	Germany	Retrospective, C-S	psychotic patients	rehabilitation center	93	37				1
Ghoreishizadeh M. and Deldoost F. 2008	Iran	cross-sectional	psychotic patients	hospital	100	28	risperidone	2mg	6weeks	5 of 28
Luft B. and Berent E., 2009	UK	cross-sectional	patients taking depot antipsychotic	hospital	43	23				12
Modestin J.et al., 2000	Switzerland	cross-sectional	All inpatients	Hospital inpatients	200					22
Moreno-Calvete MC.;2013	Spain	cross-sectional	schizophrenic	hospital	28	6				2
Taye H.et al.,2014	Ethiopia	cross-sectional	psychotic outpatients	hospital	377	212				108

## Sheet: PARKINSONISM
author, year	Country	Design	Participant	Setting	sample size	events (total)	type of medn	Dose	Duration	Parkinson
Berardi D. et al.2000	Italy	cross-sectional	psychotic patients	Community mental health OPD	69	19	-	430mg Chlorpromazine equivalent		19
Desai N. et al.2017	India	cross-sectional	psychiatric patients	hospital	706	40				36
Gebhardt S.et al. 2006	Germany	Retrospective, C-S	psychotic patients	rehabilitation center	93	37				2
Ghoreishizadeh M. and Deldoost F. 2008	Iran	cross-sectional	psychotic patients	hospital	100	28	risperidone	2mg	6 weeks	23 of 28 patients
Luft B. and Berent E., 2009	UK	cross-sectional	patients taking depot antipsychotic	hospital	43	23				13
Misdrahi D. et al.,2019	France	cohort	schizophrenic	hospital	674	89				89
Modestin J.et al., 2000	Switzerland	cross-sectional	All inpatients	Hospital inpatients	200	40				40
Moreno-Calvete MC.;2013	Spain	cross-sectional	schizophrenic	hospital	28	6				4
Taye H.et al.,2014	Ethiopia	cross-sectional	psychotic outpatients	hospital	377	212				175
